# Supplementary material for: Machine Learning to Predict In-Hospital Mortality in COVID-19 Patients Using Computed Tomography-Derived Pulmonary and Vascular Features
Source: J Pers Med. 2021 Jun 3;11(6):501. doi: 10.3390/jpm11060501 (PMC8230339; doi:10.3390/jpm11060501)
Supplement: Supplementary file 1 [file jpm-11-00501-s001.zip]

Archive with 1 entries (1 files):
- jpm-1219874-SI.pdf
